# Supplementary material for: Secreted antigen A peptidoglycan hydrolase is essential for Enterococcus faecium cell separation and priming of immune checkpoint inhibitor therapy
Source: eLife. 2024 Jun 10;13:RP95297. doi: 10.7554/eLife.95297 (PMC11164530; doi:10.7554/eLife.95297)
Supplement: Figure 1—source data 4. [file elife-95297-fig1-data4.zip]

Archive with 7 entries (6 files):
- Figure 1 - source data 4/
- Figure 1 - source data 4/sagA KO_001.tif
- Figure 1 - source data 4/sagA KO_002.tif
- Figure 1 - source data 4/WT_003.tif
- Figure 1 - source data 4/WT_010.tif
- Figure 1 - source data 4/WT_017.tif
- Figure 1 - source data 4/WT_019.tif
