# Supplementary material for: Secreted antigen A peptidoglycan hydrolase is essential for Enterococcus faecium cell separation and priming of immune checkpoint inhibitor therapy
Source: eLife. 2024 Jun 10;13:RP95297. doi: 10.7554/eLife.95297 (PMC11164530; doi:10.7554/eLife.95297)
Supplement: Figure 1—source data 5. — Uncropped images used to generate Figure 1d. [file elife-95297-fig1-data5.zip]

Archive with 7 entries (6 files):
- Figure 1 - source data 5/
- Figure 1 - source data 5/sagA KO_009.tif
- Figure 1 - source data 5/sagA KO_021.tif
- Figure 1 - source data 5/sagA-psagA_002.tif
- Figure 1 - source data 5/sagA-psagA_018.tif
- Figure 1 - source data 5/sagA-psagA_020.tif
- Figure 1 - source data 5/sagA-psagA_021.tif
