# Supplementary material for: Secreted antigen A peptidoglycan hydrolase is essential for Enterococcus faecium cell separation and priming of immune checkpoint inhibitor therapy
Source: eLife. 2024 Jun 10;13:RP95297. doi: 10.7554/eLife.95297 (PMC11164530; doi:10.7554/eLife.95297)
Supplement: Figure 1—figure supplement 2—source data 2. [file elife-95297-fig1-figsupp2-data2.zip]

Archive with 54 entries (54 files):
- Figure 1 - figure supplement 2 - source data 1/IMG_0137.heic
- Figure 1 - figure supplement 2 - source data 1/IMG_0139.heic
- Figure 1 - figure supplement 2 - source data 1/IMG_0140.heic
- Figure 1 - figure supplement 2 - source data 1/IMG_0141.heic
- Figure 1 - figure supplement 2 - source data 1/IMG_0142.heic
- Figure 1 - figure supplement 2 - source data 1/IMG_0143.heic
- Figure 1 - figure supplement 2 - source data 1/IMG_0144.heic
- Figure 1 - figure supplement 2 - source data 1/IMG_0145.heic
- Figure 1 - figure supplement 2 - source data 1/IMG_0146.heic
- Figure 1 - figure supplement 2 - source data 1/IMG_0147.heic
- Figure 1 - figure supplement 2 - source data 1/IMG_0148.heic
- Figure 1 - figure supplement 2 - source data 1/IMG_0149.heic
- Figure 1 - figure supplement 2 - source data 1/IMG_0150.heic
- Figure 1 - figure supplement 2 - source data 1/IMG_0151.heic
- Figure 1 - figure supplement 2 - source data 1/IMG_0152.heic
- Figure 1 - figure supplement 2 - source data 1/IMG_0153.heic
- Figure 1 - figure supplement 2 - source data 1/IMG_0154.heic
- Figure 1 - figure supplement 2 - source data 1/IMG_0155.heic
- Figure 1 - figure supplement 2 - source data 1/IMG_0156.heic
- Figure 1 - figure supplement 2 - source data 1/IMG_0157.heic
- Figure 1 - figure supplement 2 - source data 1/IMG_0158.heic
- Figure 1 - figure supplement 2 - source data 1/IMG_0159.heic
- Figure 1 - figure supplement 2 - source data 1/IMG_0160.heic
- Figure 1 - figure supplement 2 - source data 1/IMG_0161.heic
- Figure 1 - figure supplement 2 - source data 1/IMG_0162.heic
- Figure 1 - figure supplement 2 - source data 1/IMG_0163.heic
- Figure 1 - figure supplement 2 - source data 1/IMG_0164.heic
- Figure 1 - figure supplement 2 - source data 1/IMG_0165.heic
- Figure 1 - figure supplement 2 - source data 1/IMG_0166.heic
- Figure 1 - figure supplement 2 - source data 1/IMG_0167.heic
- Figure 1 - figure supplement 2 - source data 1/IMG_0168.heic
- Figure 1 - figure supplement 2 - source data 1/IMG_0169.heic
- Figure 1 - figure supplement 2 - source data 1/IMG_0170.heic
- Figure 1 - figure supplement 2 - source data 1/IMG_0171.heic
- Figure 1 - figure supplement 2 - source data 1/IMG_0172.heic
- Figure 1 - figure supplement 2 - source data 1/IMG_0173.heic
- Figure 1 - figure supplement 2 - source data 1/IMG_0174.heic
- Figure 1 - figure supplement 2 - source data 1/IMG_0175.heic
- Figure 1 - figure supplement 2 - source data 1/IMG_0176.heic
- Figure 1 - figure supplement 2 - source data 1/IMG_0177.heic
- Figure 1 - figure supplement 2 - source data 1/IMG_0178.heic
- Figure 1 - figure supplement 2 - source data 1/IMG_0179.heic
- Figure 1 - figure supplement 2 - source data 1/IMG_0180.heic
- Figure 1 - figure supplement 2 - source data 1/IMG_0181.heic
- Figure 1 - figure supplement 2 - source data 1/IMG_0182.heic
- Figure 1 - figure supplement 2 - source data 1/IMG_0183.heic
- Figure 1 - figure supplement 2 - source data 1/IMG_0184.heic
- Figure 1 - figure supplement 2 - source data 1/IMG_0185.heic
- Figure 1 - figure supplement 2 - source data 1/IMG_0186.heic
- Figure 1 - figure supplement 2 - source data 1/IMG_0187.heic
- Figure 1 - figure supplement 2 - source data 1/IMG_0188.heic
- Figure 1 - figure supplement 2 - source data 1/IMG_0189.heic
- Figure 1 - figure supplement 2 - source data 1/IMG_0190.heic
- Figure 1 - figure supplement 2 - source data 1/IMG_0138.heic
